# Supplementary material for: Reshuffling yeast chromosomes with CRISPR/Cas9
Source: PLoS Genet. 2019 Aug 29;15(8):e1008332. doi: 10.1371/journal.pgen.1008332 (PMC6738639; doi:10.1371/journal.pgen.1008332)
Supplement: S1 Table — (XLSX) [file pgen.1008332.s008.xlsx]

## Sheet: Feuil1
Name	Sequence	Type	Description
Reciprocal translocation of ADE2/CAN1
synth1	GTGAAAGCTCTTCAATCACTTGAAGATTCTTTAGTGTGTTTTAGAGCTAGAAATAGCAAGTTAAAATAAGGCTAGTCCGTTATCAACTTGAAAAAGTGGCACCGAGTCGGTGGTGCTTTTTTTGTTTTTTATGTCTGCGGCCGCGGTACCCAATTCGCTCTTTGAAAAGATAATGTATGATTATGCTTTCACTCATATTTATACAGAAACTTGATGTTTTCTTTCGAGTATATACAAGGTGATTACATGTACGTTTGAAGTACAACTCTAGATTTTGTAGTGCCCTCTTGGGCTAGCGGTAAAGGTGCGCATTTTTTCACACCCTACAATGTTCTGTTCAAAAGATTTTGGTCAAACGCTGTAGAAGTGAAAGTTGGTGCGCATGTTTCGGCGTTCGAA…	double gRNA	synth DNA ready for LguI digestion and cloning in pGZ110 for translocating CAN1 and ADE2 genes
AF117	CTCTTTCCCGACGAGAGTAAATGGCGAGGATACGTTCTCTATGGA TGTAGGAACATCAACATGCTCAATCTCAATCGTTAGCACATCACA	donor	translocation ADE2/CAN1
AF118	TGTGATGTGCTAACGATTGAGATTGAGCATGTTGATGTTCCTACA TCCATAGAGAACGTATCCTCGCCATTTACTCTCGTCGGGAAAGAG	donor	reverse complement of AF117
AF119	AGGGTAAATTTTTAATTTGGGATGTTTTACTTGAAGATTCTTTAG GGATGGCATAGGTGATGAAGATGAAGGAGAAGTACAGAACGCTGA	donor	translocation ADE2/CAN1
AF120	TCAGCGTTCTGTACTTCTCCTTCATCTTCATCACCTATGCCATCC CTAAAGAATCTTCAAGTAAAACATCCCAAATTAAAAATTTACCCT	donor	reverse complement of AF119
Point-mutation of ADE2/CAN1
AF121	AGGGTAAATTTTTAATTTGGGATGTTTTACTTGAAGATTCTTTAGTGT cta AACATCAACATGCTCAATCTCAATCGTTAGCACATCACA	donor	ADE2 repair cassette with STOP codon
AF122	TGTGATGTGCTAACGATTGAGATTGAGCATGTTGATGTT tag ACACTAAAGAATCTTCAAGTAAAACATCCCAAATTAAAAATTTACCCT	donor	reverse complement of AF121
AF8	CCCGACGAGAGTAAATGGCGAGGATACGTTCTCTATGGAGGAT tag ATAGGTGATGAAGATGAAGGAGAAGTACAGAACGCTGAAGTGAA	donor	CAN1 repair cassette with STOP codon
AF9	TTCACTTCAGCGTTCTGTACTTCTCCTTCATCTTCATCACCTAT cta ATCCTCCATAGAGAACGTATCCTCGCCATTTACTCTCGTCGGG	donor	reverse complement of AF8
Translocation with deletion of ADE2/CAN1
AF25	TGCTTAAGCTCTCTCTTCACTTCAGCGTTCTGTACTTCTCCTTCATCTTC ATCTTCAAGTAAAACATCCCAAATTAAAAATTTACCCTTCTCCAGAAACA	donor	translocation CAN1/ADE2 with deletion
AF26	TGTTTCTGGAGAAGGGTAAATTTTTAATTTGGGATGTTTTACTTGAAGAT GAAGATGAAGGAGAAGTACAGAACGCTGAAGTGAAGAGAGAGCTTAAGCA	donor	reverse complement of AF25
AF27	AATTGTATCCATTGCGCTCTTTCCCGACGAGAGTAAATGGCGAGGATACG TGCTCAATCTCAATCGTTAGCACATCACATTTTTCAGCTAGTTTTTCGAT	donor	translocation CAN1/ADE2 with deletion
AF28	ATCGAAAAACTAGCTGAAAAATGTGATGTGCTAACGATTGAGATTGAGCA CGTATCCTCGCCATTTACTCTCGTCGGGAAAGAGCGCAATGGATACAATT	donor	reverse complement of AF27
Reverse translocation of ADE2/CAN1
synth5	gtgaaaGCTCTTCaATCgatacgttctctatggatgtgttttagagctagaaatagcaagttaaaataaggctagtccgttatcaacttgaaaaagtggcaccgagtcggtggtgctttttttgttttttatgtctgcggccgcggtacccaattcgctctttgaaaagataatgtatgattatgctttcactcatatttatacagaaacttgatgttttctttcgagtatatacaaggtgattacatgtacgtttgaagtacaactctagattttgtagtgccctcttgggctagcggtaaaggtgcgcattttttcacaccctacaatgttctgttcaaaagattttggtcaaacgctgtagaagtgaaagttggtgcgcatgtttcggcgttcgaa…	double gRNA	synth DNA ready for LguI digestion and cloning in pGZ110 for restoring CAN1 and ADE2 genes
AF123	CCCGACGAGAGTAAATGGCGAGGATACGTTCTCTATGGAGGATGGCATAGGTGATGAAGATGAAGGAGAAGTACAGAACGCTGAAGTGAA	donor	Reverse translocation CAN1/ADE2 for chV
AF124	TTCACTTCAGCGTTCTGTACTTCTCCTTCATCTTCATCACCTATGCCATCCTCCATAGAGAACGTATCCTCGCCATTTACTCTCGTCGGG	donor	reverse complement of AF123
AF125	AGGGTAAATTTTTAATTTGGGATGTTTTACTTGAAGATTCTTTAGTGTAGGAACATCAACATGCTCAATCTCAATCGTTAGCACATCACA	donor	Reverse transloc TP CAN1/ADE2 for chXV
AF126	TGTGATGTGCTAACGATTGAGATTGAGCATGTTGATGTTCCTACACTAAAGAATCTTCAAGTAAAACATCCCAAATTAAAAATTTACCCT	donor	reverse complement of AF125
PCR validation at ADE2/CAN1 loci
AF32	TTTCACGACGTTGAAGCTTCACAAA	PCR oligo	validation of ADE2/CAN1 translocations
AF33	ACAAATAAGCAACTCCAATGACCAC	PCR oligo	validation of ADE2/CAN1 translocations
AF34	AGGAACACTTTGGGTAACTGCTATA	PCR oligo	validation of ADE2/CAN1 translocations
AF35	AAAGACCTGTACCAATAGTACCACC	PCR oligo	validation of ADE2/CAN1 translocations
SSU1/ECM34 translocation involved in sulphite resistance in wine strains
synth4	gtgaaaGCTCTTCaATCTAACTGCAAAAAAATGTCACgttttagagctagaaatagcaagttaaaataaggctagtccgttatcaacttgaaaaagtggcaccgagtcggtggtgctttttttgttttttatgtctgcggccgcggtacccaattcgctctttgaaaagataatgtatgattatgctttcactcatatttatacagaaacttgatgttttctttcgagtatatacaaggtgattacatgtacgtttgaagtacaactctagattttgtagtgccctcttgggctagcggtaaaggtgcgcattttttcacaccctacaatgttctgttcaaaagattttggtcaaacgctgtagaagtgaaagttggtgcgcatgtttcggcgttcgaa…	double gRNA	synth DNA ready for LguI digestion and cloning in pGZ110 for SSU1/ECM34 translocation
AF74	TGAATTTACGAGCTGTATAAAAGAACTACAAGGAAGTTGTAACTG CAAATTACAGCTTTCCCCTAGTAACGATTGTTGATTGAGCTCAGA	donor	translocation SSU1/ECM34 promoters
AF77	TCTGAGCTCAATCAACAATCGTTACTAGGGGAAAGCTGTAATTTG CAGTTACAACTTCCTTGTAGTTCTTTTATACAGCTCGTAAATTCA	donor	reverse complement of AF74
AF75	ACTTGTGATATTGGCTGAACAAATTCTC t GCATTTAGACAACACA CAAAAAAATGTCACC a GGACGATATCATCACAAATATGGAGGGCC	donor	translocation SSU1/ECM34 promoters
AF76	GGCCCTCCATATTTGTGATGATATCGTCC t GGTGACATTTTTTTG TGTGTTGTCTAAATGC a GAGAATTTGTTCAGCCAATATCACAAGT	donor	reverse complement of AF75
Insertion of ECM34 promoter repeats from Y9J into the translocated BY4741 strain YAF202
AF135	CTCGAACATCGAGCATGCATTGTC	PCR oligo	amplification of the promoter region in Y9J (for)
AF139	caacaatcgttactaggggaaagctgtaaTTTGcagttacaacttActtgtagttcttttatacagctcgtaaatt	PCR oligo	amplification of the promoter region in Y9J (rev), oligo that spans the junction ECM34-SSU1
AF137	atcAGCTGTATAAAAGAACTACA	gRNA	guide to replace translocated promoter SSU1 (strand+)
AF138	aacTGTAGTTCTTTTATACAGCT	gRNA	guide to replace translocated promoter SSU1 reverse (strand-)
PCR validation of SSU1/ECM34 translocation
AF78v2	GGAGGATAAGTATCCAGAGATGG	PCR oligo	validation of translocation SSU1/ECM34 promoters
AF79	ACCGATGCCTGAAAAAACC	PCR oligo	validation of translocation SSU1/ECM34 promoters
AF80	GTCTGTAGCCGAAAATCTGA	PCR oligo	validation of translocation SSU1/ECM34 promoters
AF81v2	GCTATTACTAGACAGACTGCGAG	PCR oligo	validation of translocation SSU1/ECM34 promoters
Southern blot validation of SSU1/ECM34 translocation
AF127	gctgatctggagatgagaagtaatgg	PCR oligo	amplify probe YHL044W for
AF128	tggaggacagcttgaacctccg	PCR oligo	amplify probe YHL044W rev
AF129	aggatgacagcactaatgaaaaggt	PCR oligo	amplify probe ARN1 for
AF130	cagtagttcaagccactgcatagc	PCR oligo	amplify probe ARN1 rev
AF131	gggttctacaattctgacgatgagg	PCR oligo	amplify probe NOG1 for
AF132	ctgtcttaccgacaccacgc	PCR oligo	amplify probe NOG1 rev
AF133	acttgctcttacgaggcagttt	PCR oligo	amplify probe SSU1 for
AF134	attcccaatcccttccaaaggg	PCR oligo	amplify probe SSU1 rev
Multiple translocations
AF88	atcccatattttatataatatat	gRNA	Ty3 LTR guide (strand+)
AF89	aacatatattatataaaatatgg	gRNA	Ty3 LTR guide (strand-)
AF98v2	tctcagagtggtacacgtcag	PCR oligo	amplification of predicted junction 15.1 end forward
AF95v2	gtaaccagttgtcagaacgga	PCR oligo	amplification of predicted junction 15.2 begin reverse
AF92	acgtactcaaacaactacactt	PCR oligo	amplification of predicted junction 15.2 end forward
AF99	gtccctattccgataatcttagcag	PCR oligo	amplification of predicted junction 15.3 begin reverse
AF113	ctagctgaacaactcaaacg	PCR oligo	amplification of predicted junction 16.1 begin forward
AF114	tctcgacgattactttagatc	PCR oligo	amplification of predicted junction 16.2 end reverse
AF94	aaactccgccttctatagctg	PCR oligo	amplification of predicted junction 4.1 end forward
AF97	ggaatcttagcgccttaaatgc	PCR oligo	amplification of predicted junction 4.2 begin reverse
AF96v2	CCTTAGCTAACCTACTCTAACG	PCR oligo	amplification of predicted junction 7.1 end forward
AF93v2	TCAATTAGGAAGGGCAGCTTG	PCR oligo	amplification of predicted junction 7.2 begin reverse version 2
