# Supplementary material for: Reshuffling yeast chromosomes with CRISPR/Cas9
Source: PLoS Genet. 2019 Aug 29;15(8):e1008332. doi: 10.1371/journal.pgen.1008332 (PMC6738639; doi:10.1371/journal.pgen.1008332)
Supplement: S2 Table — (XLSX) [file pgen.1008332.s009.xlsx]

## Sheet: Feuil1
Flowcell outputs	YAF019		YAF064		YAF129, YAF140, YAF153, YAF155, YAF156
	All reads	Reads with Q ≥ 7	All reads	Reads with Q ≥ 7	All reads	Reads with Q ≥ 7
Total gigabases	0.2864264	0.2795613	2.7346126	2.6395977	1.5226	1.27645
Total reads	38229	33380	785220	548331	287471	223133
N50 length	10505.0	10587.0	7031.0	7135.0	8030	8421
Mean length	7492.4	8375.1	3482.6	4813.9	5296	5720.6
Median length	7403.0	8175.0	2311.0	3857.0	3869	4283
