# Supplementary material for: Reshuffling yeast chromosomes with CRISPR/Cas9
Source: PLoS Genet. 2019 Aug 29;15(8):e1008332. doi: 10.1371/journal.pgen.1008332 (PMC6738639; doi:10.1371/journal.pgen.1008332)
Supplement: S3 Table — (XLSX) [file pgen.1008332.s010.xlsx]

## Sheet: Feuil1
SMARTdenovo assemblies	YAF019	YAF064	YAF129	YAF140	YAF153	YAF155	YAF156
Total sequence count	35	24	105	47	125	23	67
Total sequence length	12002666	12102300	11160309	11664533	10882147	11906285	11425498
Min sequence length	28808	18399	7264	4066	5685	3416	3822
Max sequence length	1050679	1520788	450460	810000	340489	1093170	641697
Mean sequence length	342933.31	504262.50	106288	248182	87057.2	517665	170530
Median sequence length	252028.00	503804.50	83023	183072	74119	564667	125237
N50	589863	770201	160851	488795	121198	762029	244946
L50	8	6	21	10	31	7	14
N90	194937	434841	50851	142633	42628	422034	99701
L90	23	14	66	26	86	15	44
A%	30.89	30.86	31.12	31.02	31.07	31	31.06
C%	19.08	19.14	18.89	18.97	18.92	19.06	18.95
G%	19.18	19.15	18.9	18.91	18.91	19.02	18.89
T%	30.86	30.86	31.09	31.09	31.11	30.93	31.09
AT%	61.74	61.71	62.22	62.11	62.18	61.92	62.15
GC%	38.26	38.29	37.78	37.89	37.82	38.08	37.85
N%	0.00	0.00	0.00	0.00	0.00	0.00	0.00
