# Supplementary material for: Reshuffling yeast chromosomes with CRISPR/Cas9
Source: PLoS Genet. 2019 Aug 29;15(8):e1008332. doi: 10.1371/journal.pgen.1008332 (PMC6738639; doi:10.1371/journal.pgen.1008332)
Supplement: S4 Table — (XLSX) [file pgen.1008332.s011.xlsx]

## Sheet: Feuil1
Categories	Sub-categories	Conditions	Abbreviation
Cell wall	Membrane stability	SC SDS 0.01%	SDS001
	Ergosterol synthesis	SC fluconazole 1µg/ml (triazole)	Fluco1
		SC fluconazole 5µg/ml (triazole)	Fluco5
		SC fluconazole 10µg/ml (triazole)	Fluco10
	Erg synthesis + multiple targets	SC ketoconazole 10µg/ml (imidazole)	keto10
		SC ketoconazole 30µg/ml (imidazole)	keto30
		SC ketoconazole 60µg/ml (imidazole)	keto60
Cold		SC 14°C	14Deg
DNA metabolism	Telomere dynamics	SC sodium (meta)arsenite 1mM (SMA)	SMA1
		SC sodium (meta)arsenite 2.5mM (SMA)	SMA25
	DNA damage	SC 4-NQO 1µg/ml	4NQO1
	DNA synthesis	SC-hydroxyurea15 mg/ml (HU)	HU15
		SC-hydroxyurea30 mg/ml (HU)	HU30
		SC 5-FU 50µg/ml (pyrimidine analog)	5FU50
		SC 5-FU 100µg/ml (pyrimidine analog)	5FU100
		SC 5-FU 250µg/ml (pyrimidine analog)	5FU250
General cellular damage		SC CuSO4 0.5mM	CuSO405
		SC CuSO4 1mM	CuSO401
Metabolism	Carbon sources utilization	SC galactose 2%	Gal2
		SC glycerol 2%	Gly2
	Carbon starvation	SC galactose 0.01%	Gal001
		SC glycerol 0.01%	Gly001
	High carbon tolerance	SC glucose 10%	Glu10
		SC galactose 10%	Gal10
Osmotic stress		SC NaCl 0.5M	NaCl05
		SC NaCl 1M	NaCl1
Oxydative stress		SC methyl viologen 0.5mM (MV)	MV05
		SC methyl viologen 1mM (MV)	MV1
Protein stability		SC formamide 1%	formamide 1
		SC formamide 2%	formamide 2
		SC formamide 5%	formamide 5
Signal transduction pathways		SC caffeine 10 mM	Caf10
		SC caffeine 20 mM	Caf20
		SC caffeine 40 mM	Caf40
Subcellular organization	Microtubules function	SC benomyl 100µg/ml	Beno100
Translation	Ribosomes function	SC cycloheximide 0.1µg/ml	CHX01
		SC cycloheximide 0.25µg/ml	CHX025
		SC cycloheximide 0.5µg/ml	CHX05
Transcription	GTP and UTP nucleotide pools	SC 6-azauracil 50µg/ml (6AU)	6AU50
		SC 6-azauracil 100µg/ml (6AU)	6AU100
Ref		SC	SC
